# Supplementary material for: Effect of Centhaquine on the Coagulation Cascade in Normal State and Uncontrolled Hemorrhage: A Multiphase Study Combining Ex Vivo and In Vivo Experiments in Different Species
Source: Int J Mol Sci. 2024 Mar 20;25(6):3494. doi: 10.3390/ijms25063494 (PMC10970680; doi:10.3390/ijms25063494)
Supplement: Supplementary file 1 [file ijms-25-03494-s001.zip]

Archive with 1 entries (1 files):
- ijms-2904038-supplementary.pdf
